# Supplementary material for: 3D- and 2D-QSAR models’ study and molecular docking of novel nitrogen-mustard compounds for osteosarcoma
Source: Front Mol Biosci. 2023 Mar 29;10:1164349. doi: 10.3389/fmolb.2023.1164349 (PMC10090277; doi:10.3389/fmolb.2023.1164349)
Supplement: Supplementary file 2 [file DataSheet1.ZIP]

Archive with 8 entries (8 files):
- zuiz/fig1.jpeg
- zuiz/fig2.jpeg
- zuiz/fig3.jpeg
- zuiz/fig4.jpeg
- zuiz/fig5.jpeg
- zuiz/fig6.jpeg
- zuiz/fig7.jpeg
- zuiz/fig8.jpeg
